# Supplementary material for: Trend analysis of reaction parameters and properties of plant-mediated green synthesized selenium nanoparticles using non-parametric statistical methods (Mann–Kendall trend test, Sen's slope estimator, ANOVA) and their applications in the modern world: a critical perspective
Source: RSC Adv. 2025 Aug 7;15(34):28155–80. doi: 10.1039/d5ra03940a (PMC12376871; doi:10.1039/d5ra03940a)
Supplement: RA-015-D5RA03940A-s002 [file RA-015-D5RA03940A-s002.xlsx]

## Sheet: Sheet1
SL No.	Precursor Solution	Concentration (PS)	Volume (PS) (mL)	Plant Extract	Extraction Method	Extract Type	Concentration (PE) (wt.%)	Volume (PE)	Reaction Condition	Reaction time (min)	Mixing Speed	Centrifugation Speed	Incubation Period	NP Size (nm)	Hydrodynamic Diameter	Morphology	Yield (%)	Crystallinity	Crystallite Size	Zeta-potential	Polydispersity Index (PDI)	References
1	Na2SeO3	10 mM	20	Aloe-Vera Leaf Extract (ALE)	Solvent Extraction	Water Extract	4.69	3	121 °C, 1.5 bar	15	None	None	None	498	None	Spherical	None	None		None	None	https://doi.org/10.1515/gps-2019-0007
			20					5						121
			27.07					1.59						893
			20					1						142
			12.92					1.59						1315
			20					3						831
			20					3						741
			20					3						742
			12.93					4.41						923
			10					3						3243
			30					3						911
			27.07					4.41						599
			20					3						894
			13.03					4.92						50	50					-18 mV	0.344
2	Na2SeO3	10 mM	32.22	Pelargonium Zonale Leaf Extract (PLE)	Solvent Extraction	Water Extract	2	0.79	Microwave Irradiation, Constant power of 800 W	4	None	None	None	319	None	Spherical	None	None		None	None	https://doi.org/10.1515/gps-2018-0060
			40					0.5						321
			57.67					0.79						322
			57.67					2.21						322
			40					2.5						323
			15					1.5						319
			40					1.5						324
			40					1.5						322
			40					1.5						323
			40					1.5						324
			40					1.5						323
			65					1.5						323
			22.32					2.2						321
			15					1.48						40-60 nm	136 nm					-24.6 mV
3	Na2SeO3	10 mM	20	Lemon Leaf Extract (LLE)	Solvent Extraction	Water Extract	25	2	25 °C, 1 atm	1440	200 rpm	None	12 hr.	60-80	None	Spherical	None	None	50-80 nm	None	None	http://dx.doi.org/10.1016/j.colsurfb.2012.10.029
4	H2SeO3	0.04 mM	90	Vitis Vinifera (Raisin) Extract	Solvent Extraction	Water Extract	50	10	None	15	None	15000	None	3-18	8.12 ± 2.5 nm	Nanoballs	None	None		None	0.212	10.3390/molecules19032761
5	Na2SeO3	10 mM	None	Hawthorn Fruit Extract	Solvent Extraction	Water Extract	0.2	None	25 °C, 1 atm	720	None	None	48 hr	113	None	Spherical	None	None		-24.5 mV	None	https://doi.org/10.1080/13880209.2018.1510974
6	Na2SeO4	10 mM	90 mL	Bougainvillea spectabilis	Solvent Extraction	Water Extract	10	10	36 °C	7200	None	10,000 rpm	None	18-35	None	Hollow and Spherical	None	None		None	None	https://www.ijsr.net/archive/v4i1/SUB15216.pdf
7	Na2SeO3	10mM	10 mL	Ginger Fruit Extract	None	None	1	90	25 °C, 1 atm	4500	130 rpm	None	None	100-150		Spherical	None	None		-36 mV	None	https://doi.org/10.1016/j.colcom.2018.12.004
8	H2SeO3	50 mM	None	W. Somnifera Leaves Extract	Solvent Extraction	Water Extract	2	100	25 °C, 1 atm	None	None	1500	24 hr	40-90	None	Spherical	None	None	58 nm	None	None	https://doi.org/10.1007/s12668-018-0566-8
9	H2SeO3	30 mM	10 mL	Trigonella foenum-graecum L Extrac	Solvent Extraction	Water Extract	1	1	25 °C, 1 atm	None	None	None	24 hr	50-150	50-150	Oval	None	None		None	None	10.1007/s00449-012-0867-1
10	Na2SeO3	10 mM	100 mL	Cassia auriculata extract	Solvent Extraction	Water Extract	5	None	25 °C, 1 atm	None	None	None	48 hr	10-20	None	Spherical	None	None		None	None	http://dx.doi.org/10.1016/j.jksus.2020.04.018
11	Na2SeO3	10 mM	20	Terminalia arjuna extract	Solvent Extraction	Tris-Cl Extract	25	2 ml	30 °C, 1 atm	4320	200 rpm	13,000 rpm	24 hr.	10-80	None	Spherical	None	None		None	None	https://doi.org/10.1007/s12011-014-9891-0
12	H2SeO3	30 mM	10 mL	Orthosiphon stamineus extract	Solvent Extraction	Water Extract	16.67	1 ml	25 °C, 1 atm	None	None	10000	24 hr.	88-141	None	nanoballs	None	None		-34.9	None	https://doi.org/10.22270/jddt.v8i6.2046
13	H2SeO3	50 mM	10 mL	Leucs lavandolifolia extract	Solvent Extraction	Water Extract	2.5	2 ml	25 °C, 1 atm	None	None	None	14 hr.	56-75	None	Spherical	None	None		None	None	https://www.jacsdirectory.com/journal-of-nanoscience-and-technology/admin/issues/2-5-07%20JNST16S07%20published.pdf
14	Na2SeO3	5 mM	25 mL	Aloe-Vera Leaf Extract (ALE)	Solvent Extraction	Water Extract	150	None	None	None	None	13000	72 hr.	7-48	None	Spherical	None	None		None	None	https://journals.innovareacademics.in/index.php/ijcpr/article/download/20981/11584
15	Na2SeO3	5 mM	25 mL	Allium sativum extract	None	None	None	None	25 °C, 1 atm	None	None	13000	72 hr.	8-52	None	Hollow and Spherical	None	None		None	None	https://www.thepharmajournal.com/archives/2018/vol7issue9/PartE/7-9-34-545.pdf
16	H2SeO3	30 mM	8 mL	Allium sativum extract	Solvent Extraction	Water Extract	2	2	25 °C, 1 atm	None	None	15000	48 hr.	10-80	205 nm	Spherical	None	None		None	0.234	10.1016/j.msec.2017.02.003
17	Na2SeO3	5 mM	25 mL	Allium sativum extract	None	None	None	None	25 °C, 1 atm	None	None	13000	72 hr.	7-45	None	Spherical	None	None		None	None	https://www.researchgate.net/publication/324837600_Antioxidant_activity_and_green_synthesis_of_selenium_nanoparticles_using_allium_sativum_extract/fulltext/5ae7179fa6fdcc5ca03bde1b/Antioxidant-activity-and-green-synthesis-of-selenium-nanoparticles-using-allium-sativum-extract.pdf
18	Na2SeO3	20 mM	60 mL	Allium sativum extract	None	None	None	10 mL	70°C, 1 atm	25	150 rpm	None	None	40-100	None	Spherical	None	None		None	None	https://www.scielo.br/j/cta/a/YBsmypq3DJMnwHGkxnPDnYQ/?format=pdf&lang=en
19	Na2SeO3	10 mM	20 mL	Allium sativum extract	None	None	0.3	None	None	None	130 rpm	None	4 hr	21-40	None	Spherical	9.4 ± 3.4%	None		-23.8 mV	None	https://li01.tci-thaijo.org/index.php/sehs/article/view/221713/165128
20	Na2SeO3	10 mM	20 mL	Allium sativum extract	None	None	0.3	None	None	None	130 rpm	None	72 hr.	41-50	None	Spherical	33.7 ± 7.4%	None		-24.2 mV	None	https://li01.tci-thaijo.org/index.php/sehs/article/view/221713/165128
21	Na2SeO3	10 mM	15 mL	Walnut leave extract	Solvent Extraction	Water Extract	1	5	Microwave Irradiation, Constant power of 800 W	4	None	None	24 hr.	150 nm	208	Spherical	None	None		-24.7 mV	0.206	https://doi.org/10.1515/opag-2020-0024
22	NaHSeO3	66 mM	10 mL	Petroselinum crispum extract	Solvent Extraction	Water Extract	0.1	10 mL	25 °C, 1 atm	None	None	5000 rpm	24 hr.	10-300	400 nm	Spherical	None	None		-14.2 mV	None	https://www.studiauniversitatis.ro/pdf/27-%202017/27-3-2017/7-%20SUVG-27-3-%20L.F.-%20203-208.pdf
23	H2SeO3	10 mM	25 mL	Astericus graveolens extract	Solvent Extraction	Water Extract	10	75 mL	25 °C, 1 atm	None	None	None	24 hr.	20.06 nm	20.17 nm	Spherical	None	None		-24.1 mV	1	https://doi.org/10.1016/j.scp.2019.100210
24	Na2SeO3	10 mM	90 mL	Catharanthus roseus(L.) Extract	Solvent Extraction	Water Extract	10	10	36 °C, 1 atm	None	250 rpm	None	1 week	17-34	None	Hollow and Spherical	None	None		None	None	https://www.researchgate.net/publication/281404436_Bioinspiredsynthesis_of_selenium_nanoparticles_using_flowers_of_Catharanthus_roseusL_GDonand_Peltophorum_pterocarpumDCBacker_ex_Heyne_-_A_comparison
25	Na2SeO3	10 mM	90 mL	Peltophorum pterocarpum extract	Solvent Extraction	Water Extract	10	10	36 °C, 1 atm	None	250 rpm	None	1 week	21-42	None	Hollow and Spherical	None	None		None	None	https://www.researchgate.net/publication/281404436_Bioinspiredsynthesis_of_selenium_nanoparticles_using_flowers_of_Catharanthus_roseusL_GDonand_Peltophorum_pterocarpumDCBacker_ex_Heyne_-_A_comparison
26	Na2SeO3	100 mM	5 mL	Citrus reticulata extract	Solvent Extraction	Water Extract	33.33	50	40 °C, 1 atm	None	None	None	None	70	None	Spherical	None	None		None	None	https://www.researchgate.net/publication/270396508_BIOSYNTHESIS_OF_SELENIUM_NANOPARTICLES_USING_CITRUS_RETICULATA_PEEL_EXTRACT
27	Selenium Powder	1mM	88 mL	Clausena dentata plant leaf extract	Solvent Extraction	Water Extract	10	12 mL	25 °C, 1 atm	None	None	10,000 rpm	None	46.32-78.88	None	Spherical	None	None		None	None	https://doi.org/10.1080/21691401.2016.1252383
28	H2SeO3	300 mM	100 mL	Diospyros montana Leaf Extract	None	None	None	10 mL	25 °C, 1 atm	None	None	None	None	4-16	4-16 nm	Spherical	None	None		-22.3 mV	None	10.1039/C7NJ01124E
29	Na2SeO3	10 mM	10 mL	Emblica Officinalis fruit extract	Solvent Extraction	Water Extract	50	2 ml	27 (±)2 °C, 1 atm	None	120 rpm	None	24 hr.	15-40 nm	20-60 nm	None	None	None		None	<0.2	https://doi.org/10.3389/fmicb.2019.00931
30	SeS2	0.45 mM	100 mL	Ficus benghalensis leaf extract	Solvent Extraction	Water Extract	25	5 ml	25 °C, 1 atm	None	None	None	None	20-140 nm	45-95 nm	Spherical	None	None		None	None	https://doi.org/10.1007/s12668-020-00718-0
31	Na2SeO3	57.8 mM	100 mL	Moringa Oleifera extract	Solvent Extraction	Water Extract	None	100 ml	25 °C, 1 atm	None	None	None	24 hr.	23-35	None	Spherical	None	None		None	None	https://doi.org/10.1002/slct.201901267
32	H2SeO3	600 mM	0.15 mL	Gum Arabic Extract	Solvent Extraction	Water Extract	0.1	11.25	25 °C, 1 atm	360	None	None	None	34.9	145-170 nm	Spherical	None	None		None	None	https://doi.org/10.1016/j.ijbiomac.2014.01.011
33	Na2SeO3	25 mM	900 mL	Psidium Guajava Extract	Solvent Extraction	Ethanolic Extract (60%)	5	100 mL	60 °C, 1 atm	None	None	10889	None	8-20	70.93 nm	Spherical	None	None		+24.75 mV	0.34	https://doi.org/10.1007/s12668-018-0569-5
34	Na2SeO3	16.18 mM	None	Cacao L. Bean Shell Extract	Solvent Extraction	Water Extract	12	50	Microwave Irradiation, Constant power of 788.6 W	15.6 min	None	None	None	1-3	None	Spherical	None	None		−28.6 ± 5.3 mV	None	10.3390/molecules24224048
35	Na2SeO3	9.24 mM	50 mL	Abelmoschus esculentus extract	Solvent Extraction	Water Extract	15	200	None	2880	400 rpm	14,000 rpm	24 hr.	46.15 nm	17.3 nm	Spherical	None	None		-64 mV	None	https://doi.org/10.1080/10667857.2021.1935602
36	Na2SeO3	5 mM	90 mL	Ocimum Gratissimum extract	Solvent Extraction	Water Extract	8	10	90 °C, 1 atm	5 min	None	10,000 rpm	None	20-100	None	Spherical	None	None		None	None	https://www.agrifoodscience.com/index.php/TURJAF/article/view/5615/2802
37	Na2SeO3	10 mM	10 mL	Tomato Fruit Extract	Solvent Extraction	Water extract	None	40 mL	75 °C	180 min	200 rpm	None	96 hr	1020 nm	1020 nm	Spherical	None	None		None	0.432	https://doi.org/10.1016/j.arabjc.2022.103901
38		12 mM
39		14 mM
40	Na2SeO3	10 mM	10 mL	Tomato Seed Extract	Solvent Extraction	Water extract	None	40 mL	75 °C	180 min	200 rpm	None	96 hr	1155 nm	1155 nm	Spherical	None	None		None	0.761	https://doi.org/10.1016/j.arabjc.2022.103901
41		12 mM
42		14 mM
43	Na2SeO3	25 mM	None	Glycosmis pentaphylla (Retz.) DC. Extract	Solvent Extraction	Water Extract	10	100 mL	60 °C	180 min	None	7962 rpm	48 hr.	56.21 nm	28-122 nm	Spherical	None	None		None	0.06	https://doi.org/10.1016/j.biteb.2021.100894
44	H2SeO3	30 mM	10	Spermacoce hispida	Solvent Extraction	Water Extract	5	115	40 °C	15 min	None	5000 rpm	None	120 ± 15nm	None	Spherical	None	None		None	None	https://iopscience.iop.org/article/10.1088/2043-6254/aa9f4d/pdf
45	H2SeO3	10 mM	25 mL	Lemon Extract	Solvent Extraction	Water Extract	None	25 mL	95 °C	1440	800 rpm	None	None	90 nm	None	Rod	None	None		None	None	https://doi.org/10.1016/j.sbsr.2019.100314
46	H2SeO3	30 mM	10 mL	Solanum Melongela L. Extract	Solvent Extraction	Water Extract	25	2 ml	None	None	None	None	None	50-150 nm	None	Spherical	None	None		None	None	10.1088/1755-1315/1158/10/102007
		40 mM
		50 mM
47	NaHSeO3	500 mM	50 mL	Curcuma Longa extract	Solvent Extraction	Water Extract	10	50	Microwave Assisted, Power 500 W	20 min.	None	None	None	251 nm	None	Spherical	None	None		None	None	https://doi.org/10.1051/e3sconf/202451602006
48	Na2SeO3	578 mM	None	Onion Peel Extract	Solvent Extraction	Water Extract	25	100	60 °C	180 min	260 rpm	13,000 rpm	48 hr.	100 nm	None	Spherical	None	None		None	None	https://doi.org/10.1080/02726351.2022.2088432
49										360 min
50										720 min
51	Na2SeO3	10 mM	10 mL	Moringa Oleifera extract	Solvent Extraction	Water Extract	2	25 mL	25 °C, 1 atm	None	None	5000 rpm	24 hr.	71.2 nm	78 nm	Spherical	None	0.668		1.94 mV	None	https://doi.org/10.1016/j.bcab.2023.102978
52	Na2SeO3	100 mM	500 μL	Tarragon extract	Solvent Extraction	Water Extract	1	20 mL	25 °C, 1 atm	5 min	None	4000 rpm	24 hr	20-50 nm	None	Quasi spheres without clustering	None	None		None	None	https://doi.org/10.1016/j.lwt.2021.110969
53	SeO2	5mM	None	Stinging nettle extract	Solvent Extraction	Water Extract	5	100 mL	30 °C	1440 min	150 rpm	None	48 hr	21.7-83.6 nm	85 - 162 nm	Spherical	None	None		-14.5 mV	None	https://doi.org/10.1002/biot.202100432
54	H2SeO3	50 mM	None	E. Axillare leaf extract	Solvent Extraction	Water Extract	2	100 mL	25 °C, 1 atm	None	None	1500 rpm	None	56.23-98.18	None	Spherical	None	None		None	None	https://doi.org/10.1007/s00449-021-02565-z
55	Na2SeO3	10 mM	None	Cleome droserifolia extract	Solvent Extraction	Ethanolic Extract	0.2	None	40 °C	720 min.	None	None	48 hr	50-190	166.9 nm	Spherical	None	None		None	0.392	https://doi.org/10.1016/j.clnesp.2020.07.016
56	H2SeO3	50 mM	None	Roselle Plant Leaf Extract	Solvent Extraction	Water Extract	2	100 mL	20-22 °C	5 min	None	1500 rpm	None	35 nm	20-50 nm	Spherical, Triangular, Hexagonal	None	None		None	None	https://doi.org/10.1080/14686996.2020.1788907
57	H2SeO3	30 mM	None	Nilgirianthus ciliates	Solvent Extraction	Water Extract	5	10 mL	30±2°C	None	None	9287 rpm	24 hr	>500 nm	100-1000 nm	Trigonal	None	None		-9.16 mV	None	https://doi.org/10.1007/s12011-021-02868-y
58	Na2SeO3	10mM	20 mL	Propolis Extract	Solvent Extraction	Ethanolic Extract (20 % (V/V)	10	200 µL	Hydrothermal, 121°C and 1.5 atm	15 min	None	None	None	110	None	Spherical	None	None		-44.9 mV	0.226	https://doi.org/10.1515/gps-2020-0065
									Microwave Radiation, 800 W	0.5 min				158.6						-55.6 mV	0.222
									Ultrasonication, 20 kHz and 300 W	None				94.89						-41.8 mV	0.362
									UV Light, 365 nm, 25 °C, 1 atm	60 min				132.9						-34.4 mV	0.437
									Self - assembling, 33 °C	1440 min				98.68						-47.4 mV	0.446
									Conventional synthesis, 60 °C	30 min	300 rpm			116.5						-46.1 mV	0.251
59	Na2SeO3	10 mM	90 mL	Rosmarinus Officinalis extract	Solvent Extraction	Water Extract	5	10 mL	None	2880 min	400 rpm	14,000 rpm	None	39 nm	7.9 nm	Spherical	None	None		-78 mV	None	https://doi.org/10.1007/s10534-021-00356-3
60	Na2SeO3	3 mM	90 mL	Portulaca oleracea extract	Solvent Extraction	Water Extract	5	100 mL	None	None	None	None	None	2-22 nm	68 nm	Spherical	None	None		-43.8 mV	None	https://doi.org/10.3390/jfb13030157
61	H2SeO3	300 mM	None	Tinospora Cordifolia extract	Solvent Extraction	Water Extract	4	None	25 °C, 1 atm	None	None	10,000 rpm	24 hr	20-200 nm	100-200 nm	Spherical	None	None		-23.9 mV	0.389	phcogres.com/sites/default/files/PR_90_QCRD.pdf
62	H2SeO3	3 mM	10 mL	Cleistocalyx operculatus Leaf Extract	Solvent Extraction	Ethanolic extract (96 % ethanol)	None	20 mL	40 °C, 1 atm	120 min	None	None	24 hr	50-200 nm	None	Spherical	None	None		None	None	https://doi.org/10.3390/jcs6100307
63	Na2SeO3	100 mM	90 mL	Delonix regia extract	Solvent Extraction	Water Extract	10	100 mL	None	None	None	None	None	42.6 nm	None	Hexagonal	None	None		None	None	https://doi.org/10.1080/24701556.2021.2025099
64	Na2SeO3	100 mM	90 mL	Nerium oleander extract	Solvent Extraction	Water Extract	10	100 mL	None	None	None	None	None	46.8 nm	None	Hexagonal	None	None		None	None	https://doi.org/10.1080/24701556.2021.2025099
65	Na2SeO3	10 mM	None	Boldo Leaves + Acreola Pulp Extract	Solvent Extraction	Hydroalcoholic extract (80 % (v/v) Ethanol	Acreola pulp:100, Boldo leaft 25.	125 mL	None	None	None	None	144 hr	321 nm	None	Spherical	None	None		-23.46± 0.40 mV	0.27±0.03	http://dx.doi.org/10.1016/j.crgsc.2022.100303
66	Na2SeO3	10 mM	None	Onion extract + Acreola Pulp Extract	Solvent Extraction	Hydroalcoholic extract (80 % (v/v) Ethanol	Acreola pulp:100,Onion 100	200 mL	None	None	None	None	144 hr	255 nm	None	Spherical	None	None		-23.93± 0.20 mV	0.42±0.03	http://dx.doi.org/10.1016/j.crgsc.2022.100303
67	Na2SeO3	20 mM	None	Boldo Leaves + Acreola Pulp Extract	Solvent Extraction	Hydroalcoholic extract (80 % (v/v) Ethanol	Acreola pulp:100, Boldo leaft 25.	125 mL	None	None	None	None	144 hr	267 nm	None	Spherical	None	None		-25.13± 0.55 mV	0.36±0.15	http://dx.doi.org/10.1016/j.crgsc.2022.100303
68	Na2SeO3	10 mM	None	Onion extract + Acreola Pulp Extract	Solvent Extraction	Hydroalcoholic extract (80 % (v/v) Ethanol	Acreola pulp:100,Onion 100	200 mL	None	None	None	None	144 hr	245 nm	None	Spherical	None	None		-26.93± 0.32 mV	0.39±0.01	http://dx.doi.org/10.1016/j.crgsc.2022.100303
69	Na2SeO3	10 mM	10 mL	Artemisia chamaemelifolia extract	Solvent Extraction	Hydroalcoholic extract (70 % ) Ethanol	200	2 mL	25 °C, 1 atm	5 min	None	13,000 rpm	None	110 nm	114 ± 22 nm	Spherical	None	None		None	None	https://doi.org/10.1016/j.nanoso.2023.101049
70	Na2SeO3	10 mM	90 mL	Azadirachta Indica extract	Solvent Extraction	Hydroalcoholic extract (70% (v/v) Methanol)	33.33	10 mL	45 °C	15 min	None	None	None	62.1 - 77.6 nm	None	Spherical	None	None		None	None	https://doi.org/10.5327/fst.13223
71	Na2SeO3	2 mM	90 mL	Orange Peel Waste Extract	Solvent Extraction	Water Extract	20	10 mL	None	None	None	None	3 hr.	16-95 nm	None	Spherical	None	None		None	None	https://doi.org/10.3390/life12060893
72	Na2SeO3	25 mM	100 mL	Stellarıa Medıa (L.) Vıll Extract	Solvent Extraction	Water Extract	10	10 mL	25 °C, 1 atm	None	None	None	24 hr.	24-342 nm	24-342 nm	None	None	None		None	None	https://www.researchgate.net/publication/362288861
73	Na2SeO3	10 mM	10 mL	Cinnamon extract	Solvent Extraction	Ethanolic extract	0.5	10 mL	25 °C, 1 atm	360 min	1369 rpm	10564 rpm	4 hr	6.8-58.2 nm	None	Spherical	None	None		-28.6 mV	None	https://doi.org/10.1155/2021/6670709
							1
							1.5
74	Na2SeO3	1 mM	88 ml	Culex Sempervirens Extract	Solvent Extraction	Water Extract	10	None	Conventional synthesis, 25 °C, 1 atm	60 min	None	None	24 hr	30-80 nm	None	Spherical	None	None		None	None	https://doi.org/10.1007/s10876-021-02174-6
									Microwave Irradiation, 800 W	20 min	None	None	None	11 - 55 nm	43.8 nm					-23.5 mV	0.5
									Gamma assisted irradiation, 40 KGy	None	None	None	None	21 - 75 nm	68 nm					-23 mV	0.1
75	Na2SeO3	30 mM	70 ml	Brassica oleracea extract	Solvent Extraction	Water Extract	10	30 mL	25 °C, 1 atm	2880 - 4320 min	650 - 800 rpm	8,000 rpm	None	10-25 nm	None	Spherical	None	None		None	None	https://doi.org/10.1155/2021/8115585
76	Na2SeO3	1 mM	10 ml	Coffee bin extract	None	None	None	10 mL	121 °C, 1.5 atm	15 min	None	None	None	595 nm	None	Spherical	None	None		6.8	0.748	https://doi.org/10.1515/opag-2020-0074
77	Na2SeO3	50 mM	None	Annona muricata extract	Solvent Extraction	Water Extract	None	100 mL	25 °C, 1 atm	720 min	50-100 rpm	15,000 rpm	None	120-160 nm	80-120 nm	Spherical	None	None		-26 mV	None	10.5530/ctbp.2022.1.10
78	H2SeO3	50 mM	None	Elaegnus indica leaf extract	Solvent Extraction	Water Extract	25	200 mL	25 °C, 1 atm	1440 min	None	4000 rpm	None	10-15 nm	14 nm	Spherical	None	None		None	None	https://doi.org/10.3390/pr11041107
79	Na2SeO3	100 mM	2.5	Black Tea Extract	Solvent Extraction	Water Extract	1.25 mM	2.5 mL	None	60 min	None	None	None	102 nm	131.8 ± 10.2	Spherical	None	None		None	0.317	https://doi.org/10.3390/app13021071
							2.5 mM	5 mL							>131.8 ± 10.2						0.943
							3.75 mM	7.5 mL													0.644
							5.00 mM	10 mL													0.26
			5 mL				1.25 mM	2.5 mL													0.105
			7.5 mL																		0.541
			10 mL												95.5 ± 3.75 nm.						0.881
80	Na2SeO3	100 mM	2.5	Green Tea Extract	Solvent Extraction	Water Extract	1.25 mM	2.5 mL	None	60 min	None	None	None	108 nm	50.0 ± 3.20 nm.	Spherical	None	None		None	0.253	https://doi.org/10.3390/app13021071
							2.5 mM	5 mL							125.9 ± 4.3 nm						0.92
							3.75 mM	7.5 mL							>125.9 ± 4.3 nm						0.909
							5.00 mM	10 mL							288 ± 10.5 nm						0.911
			5 mL				1.25 mM	2.5 mL							> 200 nm						0.129
			7.5 mL												> 200 nm						0.815
			10 mL												125.9 ± 11.3 nm						0.818
81	Na2SeO3	100 mM	2.5	Chamomile Extract	None	None	None	2.5 mL	None	60 min	None	None	None	95.4 nm	120 nm	Spherical	None	None		None	0.481	https://doi.org/10.3390/app13021071
								5 mL							120 nm						0.89
								7.5 mL							120 nm						0.751
								10 mL							120 nm						0.829
			5 mL					2.5 mL							125.9 ± 5.31 nm						0.109
			7.5 mL												125.9 ± 5.31 nm						0.322
			10 mL												125.9 ± 5.31 nm						0.92
82	Na2SeO3	100 mM	2.5	Mint Extract	None	None	None	2.5 mL	None	60 min	None	None	None	54.8 nm	188.4 ± 6.35 nm	Spherical	None	None		None	0.944	https://doi.org/10.3390/app13021071
								5 mL							63.1 ± 3.0 nm						0.13
								7.5 mL							72.4 ± 4.20 nm						0.146
								10 mL							95.5 ± 6.31 nm						0.154
			5 mL					2.5 mL							166.6 ± 4.75 nm						0.082
			7.5 mL												144.5 ± 5.10 nm						0.109
			10 mL												125.9 ± 3.95 nm						0.115
83	Na2SeO3	15.2 mM	100 mL	Cordia myxa extract	Solvent Extraction	Water Extract	1	20 mL	80 ◦C, 25 ◦C	60 min. 2880 min	None	None	None	12 nm	None	Spherical	None	None		3.9 mV	0.197	https://doi.org/10.1016/j.inoche.2022.110030
84	SeSO4	1 mM	20 mL	Ephedra aphylla extract	None	None	None	20 mL	25 °C, 1 atm	120 min	None	None	None	13.95-26.26 nm	None	Spherical, Tetragonal	None	None		-5.61 mV	None	https://doi.org/10.3390/biom11030470
85	Na2SeO3	100 mM	8 mL	Camellia sinensis (L) Kuntze Leaves extract	Solvent Extraction	Water Extract	1	2 mL	25 °C, 1 atm	1440 min	None	None	None	64-93 nm	None	Spherical	None	None		None	None	10.1007/s12010-023-04348-6
86	Na2SeO3	30 mM	50 mL	Morinda Citrifolia Leaf Extract	Solvent Extraction	Water Extract	1	50 mL	25 °C, 1 atm	2880-4320 min	650-700 rpm	8,000 rpm	None	12-160 nm	None	Spherical	None	None		None	None	https://doi.org/10.1155/2022/2155772
87	Na2SeO3	5.78 mM	9 mL	Vaccinium arctostaphylos (L.) fruit extract	Solvent Extraction	Water Extract	None	1 mL	25 °C, 1 atm	1440 min	None	10,000 rpm	None	50 ± 1.23 nm	260.93 ± 6.44 nm	Spherical	None	None		−12.44 ± 1.38mV	0.4	https://doi.org/10.1080/23311932.2023.2245612
88	Na2SeO3	10 mM	None	Costus extract	Solvent Extraction	Water Extract	1	None	25 °C, 1 atm	240 min	1268 rpm	10,351 rpm	4 hr	2.86-8.73 nm	None	Spherical	None	None		-42.8 mV	None	https://doi.org/10.1515/gps-2020-0038
89	Na2SeO3	5 mM	1000 mL	Olea ferruginea extract	Solvent Extraction	Water Extract	1	None	25 °C, 1 atm	None	None	14,000 rpm	None	60-80 nm	None	Spherical	None	None		None	None	https://doi.org/10.3390/molecules27165194
90	SeO2	0.1 mM	30 mL	Azolla pinata extract	Solvent Extraction	Water Extract	5	10 mL	25 °C, 1 atm	480 min	None	8,000 rpm	None	36.45 nm	None	Spherical	None	None		None	None	https://doi.org/10.1016/j.jece.2021.105483
91	Na2SeO3	1 mM	90 mL	Annona muricata extract	Solvent Extraction	Water Extract	10	10	80 °C	180 min	None	11573 rpm	None	None	None	None	None	None		None	None	Green synthesis of Annona muricata mediated selenium nanoparticles and its antifungal activity against Candida albicans | Journal of Population Therapeutics and Clinical Pharmacology (jptcp.com)
92	SeSO4	1 mM	20 mL	Cardamomum extract	Solvent Extraction	Water Extract	5	20 mL	35 °C	120 min	None	None	None	38.26 - 68.49 nm	None	Spherical and Tetragonal	None	None		-11 mV	None	10.22052/JNS.2023.01.009
93	H2SeO3	30 mM	10 mL	Averrhoa carambola extract	Solvent Extraction	Water Extract	1	1 mL	25 °C, 1 atm	None	None	10,000 rpm	24 hr	124.7 nm	None	None	None	None		-23.20 mV	> 0.5	https://doi.org/10.1080/02726351.2023.2164876
94	Na2SeO3	100 mM	10 ml	Blumia axiliaris stem extract	Solvent Extraction	Water Extract	100	1-5 ml	50 °C	None	None	None	24 hr	400 nm	346.6 nm	None	None	None		None	0.035	https://doi.org/10.1080/2314808X.2021.2019949
				Blumia axiliaris root extract										300 nm	248.1 nm						0.61
95	Na2SeO3	10 mM	5 mL	Garlic Aqeous Extract	Solvent Extraction	Water Extract	None	20 mL	Microwave Oven,800 W	2.67 min	None	None	None	80 nm	107±2 nm	Spherical	None	None		-25.4±0.5	0.211 ±0.03	https://doi.org/10.1016/j.nanoso.2024.101162
									Hydrothermal, 121°C and 1.5 bar	15 min	None			None	157±3 nm					-38.7±0.5	0.266 ±0.04
									Conventional synthesis, 150°C	60 min	200 rpm				124±2 nm					-28.9±0.4	0.155 ±0.02
96	Na2SeO3	10 mM	None	Amphipterygium glaucum extract	Solvent Extraction	Methanolic Extract	5	80 μL	40 °C, 1 atm	40 min	1200 rpm	None	24 hr	40-60 nm	142 nm	Spherical	None	None		None	None	https://doi.org/10.1186/s12951-023-02027-6
97	Na2SeO3	20 mM	60 mL	Blue Tea+ Dry Ginger Extract	Solvent Extraction	Water Extract	50	40 mL	None	None	None	8000 rpm	None	36.64 nm	None	Spherical	None	None		None	None	https://doi.org/10.1080/10667857.2024.2318062
98	Na2SeO3	10 mM	10 mL	Cinnamon extract	Solvent Extraction	Ethanolic extract	2	2 mL	28 °C, 1 atm	1440 min	120 rpm	None	None	34.5-45 nm	None	Spherical	None	None		None	None	10.56557/UPJOZ/2024/v45i53933
99	H2SeO3	40 mM	20 mL	Carica Papaya Extract	None	None	None	5 mL	25 °C, 1 atm	1440 min	None	15,000 rpm	None	70 nm	55.9 nm	Spherical	None	None		-17.8 mV	0.03	10.1007/s10876-020-01856-x
100	Na2SeO3	30 mM	50 mL	Clitoria ternatea extract	Solvent Extraction	Water extract	10	50 mL	25 °C, 1 atm	None	250 rpm	None	None	11-106 nm	None	Rod	None	None		None	None	10.53730/ijhs.v6nS1.5316
101	Na2SeO3	10 mM	None	Hibiscus esculentus extract	Solvent Extraction	Water extract	10	10	45-50 °C	None	500 rpm	None	None	62 nm	None	Spherical	None	None		-51.3 mV	None	10.5155/eurjchem.14.1.144-154.2401
102	H2SeO3	40 mM	20 mL	C. bulbosa tuber extract	Solvent Extraction	Water extract	None	5 mL	37 °C	1440 min	None	10,000 rpm	None	50-200 nm	55.9 nm	Spherical	None	None		-17.8 mV	0.03	https://doi.org/10.1038/s41598-020-80327-9
103	Na2SeO3	10 mM	10 mL	Zingiber officinale extract	None	None	1	90 mL	None	4500 min	130 rpm	None	None	100-150 nm	100-120 nm	Spherical	None	None		-36 mV	None	https://doi.org/10.1016/j.colcom.2018.12.004
104	Na2SeO3	50 mM	20 mL	Luffa cylindrica extract	Solvent Extraction	Water Extract	4	2 mL	40 °C	360 min	None	8,000 rpm	None	100 nm	100 nm	Flower-shaped	None	None		-13.6 mV	0.291	https://doi.org/10.1142/S179329202350042X
105	Na2SeO3	10 mM	50 mL	Ocimum tenuiflorum L extract	Solvent Extraction	Water Extract	10	5 mL	80 °C	180 min	None	None	None	64.23±1.1	None	Spherical	None	None		- 46.4 mV	8.3e-05	https://doi.org/10.1088/2043-6262/ac5d4a
106	Na2SeO3	25 mM	0.5 mL	Green Tea Extract	Solvent Extraction	Water Extract	5	1 mL	None	None	None	None	None	83-160 nm	258.7	Spherical	None	None		-24.1 mV	0.241	https://doi.org/10.1080/21691401.2017.1373657
107	Na2SeO3	0.06 mM	10 mL	Ulva Fasciata	Solvent Extraction	Water Extract	1.25	40 mL	25 °C, 1 atm	None	None	12,000 rpm	None	20-50 nm	41.54 nm	Spherical	None	None		-28.57 mV	0.41	https://doi.org/10.1007/s42247-022-00415-6
108	Na2SeO3	25 mM	None	Pomegranate Peel Extract	Solvent Extraction	Water Extract	10	100 mL	30 °C, 1 atm	1440 min	150 rpm	10,000 rpm	None	10.4-31.5 nm	22.4 nm	Spherical	None	None		None	0.321	https://doi.org/10.1007/s12010-023-04326-y
109	SeO2	1 mM	None	Tree Gum	Solvent Extraction	Water Extract	0.1	None	None	30 min	None	None	None	44.4-200 nm	None	Spherical	None	None		−39.9 ± 4.1 mV	0.39	10.1049/iet-nbt.2017.0310
110	Na2SeO3	10 mM	30 mL	Cannabis Sativa	Solvent Extraction	Water Extract	16.67	2 mL	121 °C, 1.5 atm	60 min	None	None	None	140-150 nm	183.8 nm	Spherical	None	None		-45.0 mV	0.032	https://doi.org/10.5757/ASCT.2021.30.3.81
111	Na2SeO3	9.24 mM	50 mL	Xanthan Gum	Solvent Extraction	Water Extract	0.2	50 mL	80 °C, 1 atm	60 min	None	12,000 rpm	None	44-68 nm	65 nm	Spherical	None	None		-35.46 mV	0.12	https://doi.org/10.1140/epjp/s13360-023-04517-w
112	Na2SeO3	100 mM	90 mL	Artemisia annua	Solvent Extraction	Water Extract	None	10 mL	37 °C	360 min	None	12,000 rpm	None	110-200 nm	70.81 nm	Spherical	None	None		-26.6 mV	0.147	https://doi.org/10.1016/j.micpath.2022.105544
113	Na2SeO3	50 mM	50 mL	Potato Extract	Solvent Extraction	Water Extract	40	20 mL	121 °C, 1 atm	30 min	None	10,000 rpm	None	100 nm	115 nm	Spherical	None	None		-29.3 mV	None	https://doi.org/10.1049/iet-nbt.2018.5228
114	Na2SeO3	30 mM	20 mL	Muntigia calabura extract	Solvent Extraction	50 % Ethanol - 50 % Water extract	5	10 mL	100 °C	120 min	None	None	None	30-50 nm	None	Spherical	None	None		-20.0 mV	None	https://doi.org/10.1007/s12649-023-02269-3
